# Supplementary material for: Development and Validation of Non-Invasive Machine-Learning Screening Models for Pediatric Malnutrition in Hospitalized Children: A Single-Center Study
Source: Children (Basel). 2026 Apr 29;13(5):617. doi: 10.3390/children13050617 (PMC13204657; doi:10.3390/children13050617)
Supplement: Supplementary file 1 [file children-13-00617-s001.zip]

Archive with 1 entries (1 files):
- children-4254447-supplementary.pdf
